# Supplementary material for: Parental Resilience and Adolescent Mental Well-Being: A Population-Based Study
Source: Children (Basel). 2026 Apr 29;13(5):615. doi: 10.3390/children13050615 (PMC13205128; doi:10.3390/children13050615)
Supplement: Supplementary file 1 [file children-13-00615-s001.zip]

Archive with 1 entries (1 files):
- children-4266977-supplementary.pdf
